# Supplementary material for: Synthesis and Characterization of Chemically Stable N7-dG Estrone and Catechol Adducts
Source: Molecules. 2026 May 12;31(10):1632. doi: 10.3390/molecules31101632 (PMC13209890; doi:10.3390/molecules31101632)
Supplement: Supplementary file 1 [file molecules-31-01632-s001.zip]

Archive with 1 entries (1 files):
- molecules-4228504-supplementary.pdf
